# Supplementary material for: Investigating the Functional Role of the Cysteine Residue in Dehydrin from the Arctic Mouse-Ear Chickweed Cerastium arcticum
Source: Molecules. 2022 May 4;27(9):2934. doi: 10.3390/molecules27092934 (PMC9102250; doi:10.3390/molecules27092934)
Supplement: Supplementary file 1 [file molecules-27-02934-s001.zip]

Archive with 1 entries (1 files):
- molecules-1667674-supplementary.pdf
